# Supplementary material for: Associations between digital financial services and health campaign workers’ perceived satisfaction, motivation and performance in Nigeria
Source: BMJ Glob Health. 2025 Sep 22;10(Suppl 4):e018384. doi: 10.1136/bmjgh-2024-018384 (PMC12455493; doi:10.1136/bmjgh-2024-018384)
Supplement: online supplemental file 1 [file bmjgh-10-Suppl_4-s001.csv]

record_id	form_1_complete	state	lga	lga_location	age_in_years	birth_date	gender	marital_status	educational_level	cadre_of_health_workers	others_cadre_of_health_worker	participation_in_vaccine_campaign	mode_of_payment	payment_notification___1	payment_notification___2	payment_notification___3	payment_notification___4	payment_notification___5	payment_notification___6	first_time_participated	last_participation	years_of_experience	region_of_residence	mobile_phone_ownership	internet_access	sources_other_than_phone	other_internet_sources___1	other_internet_sources___2	other_internet_sources___3	other_internet_sources___4	other_internet_sources___5	internet_usage	b1	b2	b3	b4	b5	b6	b7	b8	b9	b10	b11	b12	b13	b14	b15	b16	b17
1	0	4	Gwagwalada	1	28	2023-05-22	2	1	5	2		1	2	1	0	0	0	0	0	2020	2023	3	4	1	1	1	0	0	1	1	0	1	4	4	4	4	4	4	1	4	4	4	4	4	4	4	4	4	1
2	0	1	Etiosa	1	25	1995-05-16	1	3	3	2		1	3	0	1	0	0	0	0	2023	2023	1	1	1	1	1	0	1	0	0	0	1	1	1	1	2	2	2	2	3	2	2	2	2	2	2	2	2	1
3	0											0	3	1	1	0	0	0	0	2022	30	12	1	1	0	1	0	0	0	0	0	1	1	2	3	3	1	1	1	1	1	1	1	1	2	2	2	2	3
4	0											1	2	1	1	1	1	0	0	2013	2021	13	2	1	1	1	1	0	0	1	0	1	5	5	4	5	5	4	4	4	4	3	4	3	4	4	3	4	3
5	0	2	Surulere	1	34	1989-01-23	1	1	5	2		1	2	1	0	0	1	0	0	2019	2019	4	1	1	1	1	1	1	0	1	0	1	4	4	4	4	4	2	2	4	4	4	4	2	4	4	4	2	2
6	0													0	0	0	0	0	0								0	0	0	0	0
7	0	4	Gwagwalada	1	23	1997-05-05	1	6	5	2		0		0	0	0	0	0	0					1		1	0	0	0	0	0
8	0	4	Gwagalada	1	26	1998-11-11	1	1	3	4		1	2	1	0	0	0	0	0	2012	2023	11	5	1	1	1	0	0	1	0	0	1	5	4	5	3	5	4				4	4	1	4	5	5	2	1
9	0													0	0	0	0	0	0								0	0	0	0	0
10	0	4	Gwagwalada	2	34	2023-07-01	1	1	5	3		1	3	1	0	1	0	0	0	2019	2019	5	5	1	1	1	1	1	0	1	0	1	5	5	5	5	5	5	1	5	5	5	5	1	5	5	4	1	1
11	0	1	damselsprecious@gmail.com	1	50	2023-05-22	2	1	5	3		1	2	0	1	0	0	0	0	1990	2022	10	2	1	1	1	0	0	1	0	0	1	4	3	4	4	4	4	2	5	4	4	5	1	4	4	4	1	1
12	0	2	North East	1	56	1978-05-10	2	1	5	3		1	2	1	1	1	1	0	0	2013	2022	10	4	1		1	0	1	0	0	0	1	3	4	5	4		2	3	2	2	5	5	4	5	4	5	4	5
13	0	1	Etiosa	1	25	1995-05-16	1	3	3	2		1	3	0	1	0	0	0	0	2023	2023	1	1	1	1	1	0	1	0	0	0	1	1	1	1	2	2	2	2	3	2	2	2	2	2	2	2	2	1
[truncated: 80 more columns]
